# Supplementary material for: iTRAQ-Based Quantitative Proteomics Analysis of Black Rice Grain Development Reveals Metabolic Pathways Associated with Anthocyanin Biosynthesis
Source: PLoS One. 2016 Jul 14;11(7):e0159238. doi: 10.1371/journal.pone.0159238 (PMC4944901; doi:10.1371/journal.pone.0159238)
Supplement: S1 Table — (XLSX) [file pone.0159238.s001.xlsx]

## Sheet: Sheet1
Table S1 Quantitative changes of differentially expressed proteins in black rice grain at five development stages
113: REF
114: 3 DAF
115: 7 DAF
116: 10 DAF
117: 15 DAF
118: 20 DAF
114:113, 115:113, 116:113, 117:113, 118:113,: quantitative ratio value of reporter ions 114 versus 113, 115 versus 113, 116 versus 113, 117 versus 113 and 118 versus 113.
		The first experiment					The second experiment
Uniprot ID	Description	114:113	115:113	116:113	117:113	118:113	114:113	115:113	116:113	117:113	118:113
P17048	13 kDa prolamin C OS=Oryza sativa subsp. japonica GN=PROLM25 PE=2 SV=2 - [PRO25_ORYSJ]	0.788496	1.00295	2.37241	1.31011	0.870001	0.516679	1.33927	2.98771	1.37709	0.764554
Q2R2W2	14-3-3-like protein GF14-D OS=Oryza sativa subsp. japonica GN=GF14D PE=1 SV=1 - [14334_ORYSJ]	3.06044	0.695076	0.852603	1.1702	0.848708	3.5439	1.03546	0.775883	1.06477	0.716753
Q06967	14-3-3-like protein GF14-F OS=Oryza sativa subsp. japonica GN=GF14F PE=1 SV=2 - [14336_ORYSJ]	3.96773	0.736543	0.782515	0.927537	0.521714	4.11782	1.40073	0.822629	0.912793	0.72145
Q84Q77	17.9 kDa class I heat shock protein OS=Oryza sativa subsp. japonica GN=HSP17.9A PE=2 SV=1 - [HS17A_ORYSJ]	1.3274	0.781814	0.868726	2.69516	2.1797	0.973623	0.97614	0.984402	1.95779	1.43741
Q2QM69	2-methyl-6-phytyl-1,4-hydroquinone methyltransferase 2, chloroplastic OS=Oryza sativa subsp. japonica GN=Os12g0615400 PE=2 SV=2 - [BQMT2_ORYSJ]	3.56655	0.959949	0.930446	0.610766	0.390959	17.7861	11.2973	6.87917	5.29511	0.631303
A2XD82	3-ketoacyl-CoA synthase OS=Oryza sativa subsp. indica GN=OsI_10265 PE=3 SV=1 - [A2XD82_ORYSI]	4.34178	0.651384	0.58476	0.509797	0.279827	22.6312	9.69033	7.30295	0.653707	0.280857
Q10MS5	40S ribosomal protein S7, putative, expressed OS=Oryza sativa subsp. japonica GN=Os03g0297100 PE=2 SV=1 - [Q10MS5_ORYSJ]	0.195599	0.970048	1.11913	0.757949	0.343438	0.973623	0.97614	0.973925	0.980973	0.987718
P49199	40S ribosomal protein S8 OS=Oryza sativa subsp. japonica GN=RPS8 PE=2 SV=2 - [RS8_ORYSJ]	3.45093	10.2307	0.943674	0.523804	5.78945	2.53442	1.56675	0.935052	0.703707	0.409492
P41095	60S acidic ribosomal protein P0 OS=Oryza sativa subsp. japonica GN=Os08g0130500 PE=1 SV=3 - [RLA0_ORYSJ]	3.05939	1.19704	1.24933	0.804726	0.0862413	2.94839	1.62439	0.909488	0.695721	0.374069
Q53JF7	ABA/WDS induced protein, expressed OS=Oryza sativa subsp. japonica GN=Os11g0167800 PE=2 SV=1 - [Q53JF7_ORYSJ]	2.09265	0.959743	0.92503	0.906695	0.415229	2.67337	1.30772	0.424869	0.214252	0.0869731
Q0IZZ4	Acyl carrier protein (Fragment) OS=Oryza sativa subsp. japonica GN=Os09g0539800 PE=4 SV=1 - [Q0IZZ4_ORYSJ]	2.5075	1.10968	0.856042	0.939748	0.462211	15.6369	1.8061	0.706139	0.885122	0.449945
Q338N8	Alanine aminotransferase OS=Oryza sativa subsp. japonica GN=Os10g0390500 PE=2 SV=1 - [Q338N8_ORYSJ]	1.44591	1.29797	1.55766	1.10455	0.773441	1.78793	1.9856	1.31388	0.980973	0.702324
Q8H4L8	Allergen RA16 OS=Oryza sativa subsp. japonica GN=OJ1116_C08.118 PE=4 SV=1 - [Q8H4L8_ORYSJ]	1.37256	0.864597	1.53853	1.7006	1.12576	0.846862	1.05289	1.60194	1.77185	1.09089
Q8H4M4	Allergenic protein OS=Oryza sativa subsp. japonica GN=OJ1116_C08.108 PE=2 SV=1 - [Q8H4M4_ORYSJ]	0.99566	0.779141	1.64708	1.70647	1.20203	0.849077	1.06066	1.86487	1.65985	1.09602
D3U2C8	Alpha-amylase inhibitor OS=Oryza sativa subsp. indica PE=2 SV=1 - [D3U2C8_ORYSI]	1.11441	0.985243	1.37526	1.7807	1.12158	0.990567	0.983916	1.20008	2.57432	1.17601
Q0J5V5	Aminopeptidase M1-B OS=Oryza sativa subsp. japonica GN=Os08g0398700 PE=2 SV=1 - [APM1B_ORYSJ]	2.76595	1.12925	1.24107	1.09683	0.647657	14.3469	1.50145	9.29752	0.772843	6.56984
Q10AH9	Ankyrin repeat domain protein 2, putative, expressed OS=Oryza sativa subsp. japonica GN=LOC_Os03g63480 PE=4 SV=1 - [Q10AH9_ORYSJ]	3.34558	0.881502	1.01855	1.15332	0.804569	3.5792	1.56369	0.0673427	0.563452	0.343649
B9FS90	Annexin OS=Oryza sativa subsp. japonica GN=OsJ_20631 PE=3 SV=1 - [B9FS90_ORYSJ]	2.68229	0.792942	0.822772	1.04159	0.852094	3.10089	1.08069	0.804695	1.10868	0.85769
Q93Y73	Aspartate-semialdehyde dehydrogenase family protein, expressed OS=Oryza sativa subsp. japonica GN=OSJNBb0048A17.6 PE=3 SV=1 - [Q93Y73_ORYSJ]	0.917595	0.513206	2.52391	1.61649	0.981704	2.8011	1.58285	0.838277	0.680015	0.548172
B8BGB0	Beta-galactosidase OS=Oryza sativa subsp. indica GN=OsI_33138 PE=3 SV=1 - [B8BGB0_ORYSI]	4.33185	1.07848	0.73969	0.466336	0.395004	3.98817	6.58789	0.256377	8.58547	0.531608
Q7F1H3	Blue copper-binding protein-like OS=Oryza sativa subsp. japonica GN=OJ1118_G09.114 PE=2 SV=1 - [Q7F1H3_ORYSJ]	2.92206	0.85057	1.25616	0.641389	0.402168	39.1048	0.561992	1.63592	1.47112	3.34823
A2WK50	Bowman-Birk type bran trypsin inhibitor OS=Oryza sativa subsp. indica GN=RBBI3.3 PE=2 SV=2 - [IBBR_ORYSI]	1.12059	0.942723	1.13621	2.51276	1.74329	0.850932	0.648925	1.06919	2.66169	2.05851
I1PPH6	Calcium-transporting ATPase OS=Oryza glaberrima PE=3 SV=1 - [I1PPH6_ORYGL]	0.980973	0.987718	0.973623	0.97614	0.973925	0.177518	0.128867	0.098975	0.804698	0.0782866
B7E5F1	Carbonic anhydrase OS=Oryza sativa subsp. japonica PE=2 SV=1 - [B7E5F1_ORYSJ]	3.68109	0.735597	0.880513	0.782085	0.534719	3.52446	1.37824	0.0820429	0.834747	0.469959
A3REN3	Catalase OS=Oryza sativa subsp. indica GN=CatA PE=2 SV=2 - [A3REN3_ORYSI]	3.62484	0.983819	0.864767	0.811326	0.580754	3.97556	1.33628	0.476773	0.800897	0.737979
B7EVI4	cDNA clone:001-020-D10, full insert sequence OS=Oryza sativa subsp. japonica PE=2 SV=1 - [B7EVI4_ORYSJ]	3.11395	0.682715	0.749624	1.26734	0.812101	2.69381	1.467	0.885366	0.771776	0.659348
B7EYF6	cDNA clone:001-204-A11, full insert sequence OS=Oryza sativa subsp. japonica GN=OsJ_16530 PE=2 SV=1 - [B7EYF6_ORYSJ]	3.55086	1.03221	0.857527	0.681227	0.477259	0.973623	7.94091	0.730322	0.980973	0.987718
A2ZEX7	Chalcone synthase 1 OS=Oryza sativa subsp. indica GN=CHS1 PE=2 SV=1 - [CHS1_ORYSI]	1.81209	2.23236	2.68227	1.31545	0.71828	1.29406	1.81858	1.46991	1.21922	0.702578
B0FFP0	Chloroplast 23 kDa polypeptide of photosystem II (Fragment) OS=Oryza sativa subsp. japonica PE=2 SV=1 - [B0FFP0_ORYSJ]	1.91362	0.683008	0.894504	0.829116	0.481131	12.9735	1.12497	0.85588	0.850354	6.7465
Q6K4J4	Class III peroxidase 122 OS=Oryza sativa subsp. japonica GN=OJ1118_B06.10 PE=3 SV=1 - [Q6K4J4_ORYSJ]	3.43428	0.956555	0.81004	0.0855726	0.364845	0.421387	0.97614	9.86877	0.694773	8.03208
Q9AUR8	Coatomer subunit alpha-1 OS=Oryza sativa subsp. japonica GN=Os03g0711400 PE=2 SV=1 - [COPA1_ORYSJ]	3.50307	0.833625	0.921939	0.581648	0.418771	2.93853	1.55281	0.100955	0.976721	0.719325
Q10LT1	Cupin family protein, expressed OS=Oryza sativa subsp. japonica GN=LOC_Os03g21790 PE=4 SV=1 - [Q10LT1_ORYSJ]	1.20566	0.869208	1.43029	1.78854	1.12283	0.973623	1.23909	1.2273	1.48975	0.987718
Q8W315	Dynamin-related protein 1C, putative, expressed OS=Oryza sativa subsp. japonica GN=OSJNBa0014G15.4 PE=2 SV=1 - [Q8W315_ORYSJ]	9.90441	9.9384	0.973623	9.87998	8.92789	3.3973	1.45499	0.868012	0.87558	0.545088
Q40680	Elongation factor 1-delta 1 OS=Oryza sativa subsp. japonica GN=Os07g0614500 PE=2 SV=3 - [EF1D1_ORYSJ]	1.67117	0.889812	10.4	10.3753	0.793543	2.91514	1.42529	0.797354	0.976586	0.687186
Q40682	Elongation factor 1-delta 2 OS=Oryza sativa subsp. japonica GN=Os03g0406200 PE=1 SV=3 - [EF1D2_ORYSJ]	1.64326	0.909702	0.877587	10.1703	8.42078	2.00944	1.3468	0.71968	1.00187	0.520541
B7SDI2	Elongation factor 1-gamma OS=Oryza sativa subsp. japonica PE=2 SV=1 - [B7SDI2_ORYSJ]	11.4401	7.77899	6.84259	5.91633	1.00283	2.54347	1.66362	0.973925	0.977774	0.634376
Q6ZI53	Elongation factor Tu OS=Oryza sativa subsp. japonica GN=OJ1126_D09.31-1 PE=2 SV=1 - [Q6ZI53_ORYSJ]	4.40065	0.987179	0.968544	0.713133	0.67611	100	100	0.01	0.438945	4.26142
P46520	Embryonic abundant protein 1 OS=Oryza sativa subsp. japonica GN=EMP1 PE=2 SV=1 - [EMP1_ORYSJ]	1.01663	0.486037	1.05557	2.38688	1.78207	0.973623	0.823579	0.973925	1.8708	1.72638
Q53ML9	Endomembrane protein 70 OS=Oryza sativa subsp. japonica GN=LOC_Os11g07910 PE=4 SV=1 - [Q53ML9_ORYSJ]	2.99792	1.13162	1.09766	0.79156	0.552858	1.68972	1.26051	0.0986877	0.905113	0.987718
Q6Z720	Eukaryotic translation initiation factor 3 subunit C OS=Oryza sativa subsp. japonica GN=P0575F10.12 PE=3 SV=1 - [Q6Z720_ORYSJ]	2.5303	1.18053	1.23059	0.977099	0.739458	16.5432	2.07309	1.0307	0.716936	0.34163
B8AQE3	Glutamine synthetase OS=Oryza sativa subsp. indica GN=OsI_13264 PE=3 SV=1 - [B8AQE3_ORYSI]	2.11782	0.763247	1.40601	1.88165	1.28551	2.0695	1.2461	1.02608	1.05647	0.663032
M1G2E3	Glutelin (Fragment) OS=Oryza sativa subsp. indica GN=GluB PE=2 SV=1 - [M1G2E3_ORYSI]	0.744635	1.46764	1.84629	1.66572	1.33143	0.345178	1.9772	1.66342	1.47374	1.13298
T1T4Y4	Glutelin (Fragment) OS=Oryza sativa subsp. indica PE=2 SV=1 - [T1T4Y4_ORYSI]	0.874771	0.825394	1.72725	1.69096	1.08254	0.876438	1.25788	1.60924	1.51209	0.94006
T1T5D8	Glutelin (Fragment) OS=Oryza sativa subsp. indica PE=2 SV=1 - [T1T5D8_ORYSI]	0.94756	1.04893	2.04355	1.66444	1.21689	0.728717	1.50393	1.61358	1.28229	0.881327
T1T6C4	Glutelin (Fragment) OS=Oryza sativa subsp. indica PE=2 SV=1 - [T1T6C4_ORYSI]	1.28836	0.980516	1.26149	1.36894	1.04857	0.816983	1.74026	1.47034	1.35397	1.42922
Q6ERU3	Glutelin type-B 5 OS=Oryza sativa subsp. japonica GN=GLUB5 PE=2 SV=1 - [GLUB5_ORYSJ]	0.980973	1.10356	1.70602	1.55586	0.995584	0.941268	1.67631	1.65787	1.35093	0.902815
Q5ZDX8	Heterogeneous nuclear ribonucleoprotein A2/B1-like OS=Oryza sativa subsp. japonica GN=P0410E01.38 PE=4 SV=1 - [Q5ZDX8_ORYSJ]	2.15624	1.90899	1.04666	0.693434	0.973925	3.43149	2.56731	0.944949	1.33878	2.21633
B8BGU9	Histone H2A OS=Oryza sativa subsp. indica GN=OsI_33590 PE=3 SV=1 - [B8BGU9_ORYSI]	3.54403	1.0298	0.931166	0.816158	0.0685498	3.19213	1.7621	0.876123	0.750631	0.542404
H2KX39	Hsp90 protein, expressed OS=Oryza sativa subsp. japonica GN=LOC_Os12g32986 PE=3 SV=1 - [H2KX39_ORYSJ]	5.22904	0.813045	0.561251	0.370285	0.330238	4.44291	1.22955	0.508597	0.529046	0.31339
Q6ZIV7	Hypersensitive-induced response protein OS=Oryza sativa subsp. japonica GN=OJ1198_B10.17 PE=2 SV=1 - [Q6ZIV7_ORYSJ]	2.79155	1.05833	0.986981	0.969484	0.626047	15.9133	12.5386	0.764285	9.59925	0.46311
Q8GTC5	Importin beta-like protein (Fragment) OS=Oryza sativa GN=Impb2 PE=2 SV=1 - [Q8GTC5_ORYSA]	2.39634	0.252407	1.04467	0.83394	0.696373	3.00606	1.42959	8.46979	0.980973	0.662127
P02535	Keratin, type I cytoskeletal 10 OS=Mus musculus GN=Krt10 PE=1 SV=3 - [K1C10_MOUSE]	1.46644	1.16168	0.998173	1.53218	1.97798	1.67837	1.72679	0.875126	1.31131	1.35114
Q6IMF3	Keratin, type II cytoskeletal 1 OS=Rattus norvegicus GN=Krt1 PE=2 SV=1 - [K2C1_RAT]	1.80674	1.11564	1.03256	1.22117	1.44915	1.52031	1.84054	0.848921	1.21272	1.2003
A2XG55	Late embryogenesis abundant protein 1 OS=Oryza sativa subsp. indica GN=LEA1 PE=1 SV=2 - [LEA1_ORYSI]	0.870942	0.63809	1.12071	2.10188	1.95338	0.947361	0.970253	1.0257	1.54539	1.16709
A2Y720	Late embryogenesis abundant protein, group 3 OS=Oryza sativa subsp. indica GN=LEA3 PE=1 SV=1 - [LEA3_ORYSI]	0.980973	0.610354	1.19171	1.95411	1.56244	0.747869	0.798865	1.06327	1.87609	1.10603
A0MLU8	Limit dextrinase inhibitor OS=Oryza sativa subsp. indica GN=OsI_25389 PE=4 SV=1 - [A0MLU8_ORYSI]	1.56179	0.979586	1.4959	1.52436	1.04354	0.973623	1.30297	1.41495	1.32764	0.987718
A2ZCP0	Methylthioribose-1-phosphate isomerase OS=Oryza sativa subsp. indica GN=OsI_35550 PE=2 SV=1 - [MTNA_ORYSI]	3.47592	1.22754	0.911396	0.886475	0.483166	19.1937	1.23103	0.820332	0.554491	6.57387
A3ANX5	Mitochondrial Rho GTPase OS=Oryza sativa subsp. japonica GN=OsJ_13062 PE=3 SV=1 - [A3ANX5_ORYSJ]	3.4761	1.099	1.05552	0.801241	0.0832726	2.56486	1.66726	0.88593	0.877052	0.603847
B8AEC1	NAP1-related protein 2 OS=Oryza sativa subsp. indica GN=OsI_07785 PE=2 SV=1 - [NRP2_ORYSI]	3.94203	0.930108	0.804886	0.428318	0.279412	4.16681	2.05453	0.79443	0.515851	0.336364
A2ZHF1	Non-specific lipid-transfer protein 1 OS=Oryza sativa subsp. indica GN=LTP PE=2 SV=1 - [NLTP1_ORYSI]	1.20013	0.80428	1.14112	1.66786	1.35585	0.927138	0.854981	1.14243	1.65094	1.13119
I1R3F8	Non-specific lipid-transfer protein OS=Oryza glaberrima PE=3 SV=1 - [I1R3F8_ORYGL]	4.34203	0.699495	0.622986	0.437677	0.180857	4.00593	1.27877	0.559633	0.499337	0.322026
A2ZAS8	Non-specific lipid-transfer protein OS=Oryza sativa subsp. indica GN=OsI_34860 PE=3 SV=1 - [A2ZAS8_ORYSI]	4.19477	0.696526	0.725146	0.624109	0.439458	100	0.983384	2.02082	8.45126	100
Q7XBA6	Non-specific lipid-transfer protein OS=Oryza sativa subsp. japonica GN=Os11g0115400 PE=2 SV=1 - [Q7XBA6_ORYSJ]	0.762266	0.607397	1.1202	1.70856	1.34994	0.627005	0.723829	1.18063	1.59647	1.18979
Q10LH4	Nucleolar protein NOP5, putative, expressed OS=Oryza sativa subsp. japonica GN=Os03g0350300 PE=2 SV=1 - [Q10LH4_ORYSJ]	4.21377	0.987065	0.687186	0.522963	0.257327	17.9849	1.45481	0.984917	0.635839	5.27725
B7F7R5	Nucleoside diphosphate kinase OS=Oryza sativa subsp. japonica PE=2 SV=1 - [B7F7R5_ORYSJ]	1.63203	0.782261	1.68351	1.08828	0.96825	2.07514	1.43687	1.06361	1.11145	0.93698
A2XL05	Oleosin 18 kDa OS=Oryza sativa subsp. indica GN=OLE18 PE=3 SV=1 - [OLEO2_ORYSI]	0.997983	0.759405	1.33407	2.14615	1.09244	0.827325	1.099	1.23544	2.10742	0.98098
Q01J14	Oleosin OS=Oryza sativa GN=OSIGBa0101C23.13 PE=2 SV=1 - [Q01J14_ORYSA]	0.678359	0.694159	1.37271	1.77847	0.937221	0.791911	1.12983	1.28371	1.62383	0.856657
Q0JMV9	Os01g0356800 protein OS=Oryza sativa subsp. japonica GN=Os01g0356800 PE=4 SV=1 - [Q0JMV9_ORYSJ]	2.11792	1.91358	1.50119	0.721184	0.453902	1.44133	2.67231	1.15592	0.584285	0.354
Q0JKR6	Os01g0654400 protein OS=Oryza sativa subsp. japonica GN=Os01g0654400 PE=4 SV=1 - [Q0JKR6_ORYSJ]	1.27759	0.694637	0.744952	13.4316	14.4673	1.14204	0.851266	0.948181	2.15737	2.02424
Q5NAI9	Os01g0710000 protein OS=Oryza sativa subsp. japonica GN=P0456F08.15 PE=2 SV=1 - [Q5NAI9_ORYSJ]	16.0285	1.21891	9.98173	9.4299	7.29363	2.73939	1.58548	0.666011	0.500616	0.183687
Q5JMX3	Os01g0752800 protein OS=Oryza sativa subsp. japonica GN=P0435B05.27 PE=4 SV=1 - [Q5JMX3_ORYSJ]	3.05386	1.11822	0.958706	0.809753	0.465803	2.9412	1.6891	0.882552	0.732942	0.265826
Q6ZG90	Os02g0131300 protein OS=Oryza sativa subsp. japonica GN=OJ1007_D04.18 PE=2 SV=1 - [Q6ZG90_ORYSJ]	3.53376	0.8893	0.929513	0.966273	0.666068	3.43918	1.18304	0.669261	1.00571	0.795284
C7IYJ0	Os02g0563301 protein OS=Oryza sativa subsp. japonica GN=Os02g0563301 PE=4 SV=1 - [C7IYJ0_ORYSJ]	2.19702	1.14061	0.869617	0.817992	0.471185	10.2689	8.44005	0.842619	0.950025	4.60591
Q0DXN7	Os02g0742100 protein (Fragment) OS=Oryza sativa subsp. japonica GN=Os02g0742100 PE=4 SV=1 - [Q0DXN7_ORYSJ]	1.36848	0.986381	1.03606	1.10071	0.702565	2.10706	1.81024	1.2094	0.839281	1.75964
Q0DNJ4	Os03g0750000 protein (Fragment) OS=Oryza sativa subsp. japonica GN=Os03g0750000 PE=4 SV=1 - [Q0DNJ4_ORYSJ]	2.58102	2.17686	1.16936	1.22811	0.799624	1.41419	1.49168	1.06692	1.56756	0.905565
Q75LJ7	Os03g0836200 protein OS=Oryza sativa subsp. japonica GN=OSJNBa0096I06.8 PE=2 SV=1 - [Q75LJ7_ORYSJ]	2.20511	1.21469	1.1531	0.690994	0.558902	0.0527654	0.97614	0.973925	0.411987	75.8542
Q0JDQ0	Os04g0386700 protein OS=Oryza sativa subsp. japonica GN=Os04g0386700 PE=4 SV=1 - [Q0JDQ0_ORYSJ]	0.721302	0.861009	1.50445	2.10525	1.82999	1.24311	1.04123	1.28369	1.60339	1.52486
Q0JDG9	Os04g0404400 protein OS=Oryza sativa subsp. japonica GN=Os04g0404400 PE=4 SV=2 - [Q0JDG9_ORYSJ]	1.06576	0.985409	1.4522	1.36486	1.11554	1.18931	1.23248	1.44558	1.40191	1.09629
Q0DJ38	Os05g0331800 protein OS=Oryza sativa subsp. japonica GN=Os05g0331800 PE=2 SV=1 - [Q0DJ38_ORYSJ]	1.42989	0.984407	1.1301	1.29379	0.975379	1.32148	1.26034	2.19652	1.36573	1.0966
Q6I5U9	Os05g0432200 protein OS=Oryza sativa subsp. japonica GN=OJ1378_A04.9 PE=4 SV=1 - [Q6I5U9_ORYSJ]	0.593602	0.444986	2.13468	1.70153	0.876416	0.559999	0.915286	1.86183	1.25161	0.65871
Q65WW3	Os05g0474600 protein OS=Oryza sativa subsp. japonica GN=P0486C01.12 PE=2 SV=1 - [Q65WW3_ORYSJ]	1.07948	0.494892	0.979897	2.68693	2.81945	1.65294	1.33741	0.896137	1.24416	0.980823
Q6L5I6	Os05g0535900 protein OS=Oryza sativa subsp. japonica GN=OJ1741_B01.8 PE=4 SV=1 - [Q6L5I6_ORYSJ]	3.2743	1.52478	0.925615	0.783336	0.0570174	3.12471	1.85869	0.01	0.652965	0.749776
Q0DFU5	Os05g0569500 protein OS=Oryza sativa subsp. japonica GN=Os05g0569500 PE=4 SV=1 - [Q0DFU5_ORYSJ]	2.60049	1.32798	1.10051	1.28644	0.96887	1.35849	1.03925	1.69653	1.68303	1.52506
Q67X37	Os06g0231300 protein OS=Oryza sativa subsp. japonica GN=P0525F01.37 PE=4 SV=1 - [Q67X37_ORYSJ]	3.01809	1.10229	0.765959	0.592429	0.413011	17.9264	1.61588	0.788183	0.653011	6.34368
Q5Z9M9	Os06g0507200 protein OS=Oryza sativa subsp. japonica GN=P0561B08.15 PE=2 SV=1 - [Q5Z9M9_ORYSJ]	0.441655	0.954424	2.20996	1.59927	0.863308	0.342144	1.62203	2.32971	1.67375	0.786875
C7J3B8	Os06g0515301 protein OS=Oryza sativa subsp. japonica GN=Os06g0515301 PE=4 SV=1 - [C7J3B8_ORYSJ]	0.980735	0.468094	3.09391	1.51854	0.581507	0.319061	0.466521	4.37188	1.60887	0.501821
Q0DBX2	Os06g0517700 protein OS=Oryza sativa subsp. japonica GN=Os06g0517700 PE=4 SV=2 - [Q0DBX2_ORYSJ]	2.80478	0.654184	0.794239	0.465553	0.308386	6.86361	0.845608	0.323317	0.237212	0.0917077
Q8H4M5	Os07g0213600 protein OS=Oryza sativa subsp. japonica GN=OJ1116_C08.106 PE=4 SV=1 - [Q8H4M5_ORYSJ]	0.666147	0.558292	1.66405	2.28692	1.53472	0.973623	1.1997	1.02055	1.01879	0.987718
Q7X7E6	Os07g0216600 protein OS=Oryza sativa subsp. japonica GN=OJ1080_F08.102 PE=2 SV=1 - [Q7X7E6_ORYSJ]	1.41226	0.937806	1.3174	1.95809	1.26238	0.699218	1.21962	1.87492	1.65147	1.06257
Q69UI8	Os08g0116500 protein OS=Oryza sativa subsp. japonica GN=P0470F10.11 PE=2 SV=1 - [Q69UI8_ORYSJ]	2.1569	0.882821	0.948288	1.37791	1.05912	1.76469	1.47872	0.879937	1.04175	0.780501
Q6ZKI0	Os08g0139200 protein OS=Oryza sativa subsp. japonica GN=OJ1119_D01.19 PE=2 SV=1 - [Q6ZKI0_ORYSJ]	3.1844	3.1679	1.72594	1.30131	0.881239	4.09241	2.21334	0.997915	0.800412	2.62705
Q0J7I6	Os08g0190200 protein (Fragment) OS=Oryza sativa subsp. japonica GN=Os08g0190200 PE=4 SV=2 - [Q0J7I6_ORYSJ]	1.68502	1.34801	1.04014	0.887261	0.740949	3.73927	2.10932	1.09517	0.751345	1.3392
Q84QT9	Os08g0345700 protein OS=Oryza sativa subsp. japonica GN=P0410E11.122 PE=2 SV=1 - [Q84QT9_ORYSJ]	2.87731	1.09069	1.26543	0.939647	0.516744	9.20155	0.581209	1.0551	5.26262	0.987718
Q6ZJ18	Os08g0556900 protein OS=Oryza sativa subsp. japonica GN=OJ1150_A11.17 PE=2 SV=1 - [Q6ZJ18_ORYSJ]	2.46862	0.959479	1.39003	0.551138	0.282231	1.96439	1.78174	1.75287	1.17283	0.944324
Q6ESK5	Os09g0411700 protein OS=Oryza sativa subsp. japonica GN=OJ1294_G06.19 PE=2 SV=1 - [Q6ESK5_ORYSJ]	3.4271	1.32153	1.03896	0.51556	0.295	2.72039	1.75792	0.753497	0.432996	0.203775
Q2RBM4	Os11g0106400 protein OS=Oryza sativa subsp. japonica GN=Os11g0106400 PE=3 SV=1 - [Q2RBM4_ORYSJ]	3.16369	0.997511	1.03319	0.795392	0.51495	2.77049	1.23582	0.84796	0.636527	5.42688
Q2QXS4	Os12g0145100 protein OS=Oryza sativa subsp. japonica GN=LOC_Os12g05050 PE=2 SV=1 - [Q2QXS4_ORYSJ]	1.99376	1.55514	1.19914	0.588594	0.307919	1.70874	2.06556	1.12238	0.732204	0.514841
Q01N46	OSIGBa0123D13.3 protein OS=Oryza sativa GN=OSIGBa0123D13.3 PE=4 SV=1 - [Q01N46_ORYSA]	3.73317	1.06713	0.903868	0.726871	0.33368	3.31015	1.2145	0.788165	0.578818	0.275867
A2YPX3	Peroxidase 2 OS=Oryza sativa subsp. indica GN=PRX112 PE=3 SV=2 - [PER2_ORYSI]	3.41009	1.06597	0.988768	0.787369	0.0735743	3.32383	1.85548	0.80131	0.851998	0.506231
Q6Z8F4	Phosphoribulokinase OS=Oryza sativa subsp. japonica GN=P0459B01.11 PE=2 SV=1 - [Q6Z8F4_ORYSJ]	3.33345	1.03464	1.02211	0.856584	0.535048	17.1497	12.4669	9.00919	0.87004	0.396553
B1A931	Photosystem II CP43 reaction center protein OS=Carica papaya GN=psbC PE=3 SV=1 - [PSBC_CARPA]	3.50831	0.10321	0.0932845	0.0750661	0.0651185	3.82819	1.55449	0.611949	0.425419	0.194359
B1A964	Photosystem II reaction center protein H OS=Carica papaya GN=psbH PE=3 SV=1 - [B1A964_CARPA]	3.06101	1.29874	0.978496	0.506279	0.365007	3.26936	1.66878	0.798016	0.468029	0.300253
Q9FWV6	Probable aquaporin TIP3-1 OS=Oryza sativa subsp. japonica GN=TIP3-1 PE=2 SV=1 - [TIP31_ORYSJ]	0.900884	0.660218	1.20665	2.01983	1.81425	1.34717	1.11764	1.13065	1.60479	1.42528
A3BLS0	Probable indole-3-acetic acid-amido synthetase GH3.8 OS=Oryza sativa subsp. indica GN=GH3.8 PE=2 SV=2 - [GH38_ORYSI]	15.0956	11.0328	11.3199	1.10161	2.02936	0.973623	0.97614	0.973925	0.980973	0.987718
Q40648	Probable voltage-gated potassium channel subunit beta OS=Oryza sativa subsp. japonica GN=KOB1 PE=1 SV=2 - [KCAB_ORYSJ]	3.72133	0.765564	0.688255	0.84906	0.563463	19.0629	11.7331	0.65458	0.608036	6.79583
P93412	Prolamin OS=Oryza sativa subsp. japonica PE=4 SV=1 - [P93412_ORYSJ]	2.1838	1.14146	1.50285	1.47263	1.86438	1.64531	1.3901	1.56573	1.78435	1.38757
Q9MB13	Protein disulfide isomerase (Fragment) OS=Oryza sativa GN=Pdi PE=2 SV=1 - [Q9MB13_ORYSA]	1.18563	0.915021	1.14224	0.695212	0.397854	0.94519	1.99008	1.08317	0.629788	0.237591
Q75M08	Protein disulfide isomerase-like 2-1 OS=Oryza sativa subsp. japonica GN=PDIL2-1 PE=2 SV=2 - [PDI21_ORYSJ]	3.9683	0.878007	0.756846	0.657908	0.450989	4.01396	1.64024	0.48378	0.582955	0.365429
B8AAS8	Protein ROOT HAIR DEFECTIVE 3 homolog OS=Oryza sativa subsp. indica GN=OsI_02526 PE=3 SV=1 - [B8AAS8_ORYSI]	0.980973	0.987718	10.0368	0.935003	5.89116	1.58743	1.32354	0.973925	0.980973	0.682847
A2ZIW7	Protein SUPPRESSOR OF GENE SILENCING 3 homolog OS=Oryza sativa subsp. indica GN=SGS3 PE=3 SV=1 - [SGS3_ORYSI]	3.41576	1.21393	0.814768	0.805533	0.0777386	3.40019	1.83608	0.719219	0.604096	0.346492
D0TZH2	Pullulanase OS=Oryza sativa subsp. indica GN=PUL PE=4 SV=1 - [D0TZH2_ORYSI]	0.991148	1.06068	1.82919	1.47912	1.04974	0.973623	1.5239	1.51406	1.29676	0.906564
Q6K7D6	Putative lysine-ketoglutarate reductase/saccharopine dehydrogenase bifunctional enzyme OS=Oryza sativa subsp. japonica GN=OJ1311_D08.27 PE=4 SV=1 - [Q6K7D6_ORYSJ]	2.0154	1.16111	1.1492	1.06496	0.756844	12.3216	1.74127	0.943822	0.548385	6.47998
Q7EYH3	Putative uncharacterized protein OJ1349_D05.119 OS=Oryza sativa subsp. japonica GN=OJ1349_D05.119 PE=4 SV=1 - [Q7EYH3_ORYSJ]	2.15752	0.874239	1.17056	1.35785	1.17186	1.56872		1.20636	1.62903	1.65734
A2WQ39	Putative uncharacterized protein OS=Oryza sativa subsp. indica GN=OsI_01973 PE=3 SV=1 - [A2WQ39_ORYSI]	0.578336	1.50133	2.01482	1.43126	0.781872	1.34017	1.57027	1.05989	0.980973	0.548323
A2WVB9	Putative uncharacterized protein OS=Oryza sativa subsp. indica GN=OsI_03835 PE=4 SV=1 - [A2WVB9_ORYSI]	1.17505	0.865976	1.63535	1.45255	1.1123	1.21416	1.32635	1.49231	1.25591	0.731711
B8AIJ7	Putative uncharacterized protein OS=Oryza sativa subsp. indica GN=OsI_06045 PE=3 SV=1 - [B8AIJ7_ORYSI]	2.492	1.10901	1.3095	1.15257	0.77498	0.948718	1.31033	1.16886	0.763388	5.03472
B8AEZ0	Putative uncharacterized protein OS=Oryza sativa subsp. indica GN=OsI_06562 PE=4 SV=1 - [B8AEZ0_ORYSI]	1.65552	1.28425	1.69528	1.3516	0.875276	0.981507	1.62006	1.61203	1.40747	0.692381
A2X2Z1	Putative uncharacterized protein OS=Oryza sativa subsp. indica GN=OsI_06564 PE=4 SV=1 - [A2X2Z1_ORYSI]	1.25546	1.18475	1.7829	1.61533	1.17384	1.1123	1.79038	1.7521	1.39597	0.987718
B8AEZ3	Putative uncharacterized protein OS=Oryza sativa subsp. indica GN=OsI_06569 PE=4 SV=1 - [B8AEZ3_ORYSI]	1.73281	1.59009	1.36312	0.91816	0.463664	0.878371	1.84942	1.43626	0.861316	0.703044
B8AEZ5	Putative uncharacterized protein OS=Oryza sativa subsp. indica GN=OsI_06572 PE=4 SV=1 - [B8AEZ5_ORYSI]	0.51623	1.5719	1.70557	1.24192	0.942523	0.523737	2.03504	1.7962	1.2501	1.08419
A2X3I3	Putative uncharacterized protein OS=Oryza sativa subsp. indica GN=OsI_06772 PE=4 SV=1 - [A2X3I3_ORYSI]	3.64515	0.746549	0.869649	0.693079	0.620017	20.062	10.563	0.554062	0.755077	0.47063
B8AH66	Putative uncharacterized protein OS=Oryza sativa subsp. indica GN=OsI_07091 PE=4 SV=1 - [B8AH66_ORYSI]	0.980973	0.98286	1.86334	1.53767	1.06797	0.973623	1.55211	1.59645	1.3154	0.896569
A2X9G0	Putative uncharacterized protein OS=Oryza sativa subsp. indica GN=OsI_08878 PE=4 SV=1 - [A2X9G0_ORYSI]	1.42926	1.41039	1.73406	2.14366	1.35209	1.44276	1.2618	1.48986	1.4219	0.726652
B8AIS2	Putative uncharacterized protein OS=Oryza sativa subsp. indica GN=OsI_08964 PE=4 SV=1 - [B8AIS2_ORYSI]	4.36276	0.791182	0.617725	0.47513	0.289112	3.78821	1.25725	0.687219	0.733168	0.507746
B8ANU7	Putative uncharacterized protein OS=Oryza sativa subsp. indica GN=OsI_10095 PE=4 SV=1 - [B8ANU7_ORYSI]	4.01882	0.901164	0.770823	0.604002	0.314747	4.02876	1.42776	0.0678536	0.450912	0.201874
A2XCY6	Putative uncharacterized protein OS=Oryza sativa subsp. indica GN=OsI_10172 PE=4 SV=1 - [A2XCY6_ORYSI]	0.793764	0.381503	1.1871	3.02364	2.76441	1.26133	0.775426	1.01993	1.94632	1.47693
A2XF50	Putative uncharacterized protein OS=Oryza sativa subsp. indica GN=OsI_10993 PE=4 SV=1 - [A2XF50_ORYSI]	1.20439	0.574266	11.0484	12.3514	0.369048	0.950911	0.971638	1.18293	1.9748	1.00922
B8ANE8	Putative uncharacterized protein OS=Oryza sativa subsp. indica GN=OsI_11358 PE=4 SV=1 - [B8ANE8_ORYSI]	2.91274	0.878852	0.923357	0.670544	0.399842	1.55319	1.52481	9.69208	0.95224	0.714341
A2XHG1	Putative uncharacterized protein OS=Oryza sativa subsp. indica GN=OsI_11845 PE=4 SV=1 - [A2XHG1_ORYSI]	4.13898	0.844037	0.762889	0.673642	0.347342	3.64093	1.4281	0.585804	0.675421	0.280141
A2XI79	Putative uncharacterized protein OS=Oryza sativa subsp. indica GN=OsI_12140 PE=4 SV=1 - [A2XI79_ORYSI]	3.34668	1.02114	0.986885	0.772144	0.473648	0.0986724	0.0987998	0.0986877	0.980973	0.099384
B8AL97	Putative uncharacterized protein OS=Oryza sativa subsp. indica GN=OsI_13867 PE=4 SV=1 - [B8AL97_ORYSI]	0.980973	0.572453	1.13757	2.43384	1.47731	0.973623	0.87382	1.12943	2.2098	1.47035
A2XUF3	Putative uncharacterized protein OS=Oryza sativa subsp. indica GN=OsI_16233 PE=4 SV=1 - [A2XUF3_ORYSI]	3.84847	0.954695	0.61378	0.51668	0.428726	3.74984	1.52837	0.676175	0.418113	0.315408
A2XXP3	Putative uncharacterized protein OS=Oryza sativa subsp. indica GN=OsI_17455 PE=4 SV=1 - [A2XXP3_ORYSI]	3.67144	0.907596	0.677905	0.441797	0.06774	3.91654	1.49808	0.616835	0.381169	0.214336
A2Y087	Putative uncharacterized protein OS=Oryza sativa subsp. indica GN=OsI_18399 PE=4 SV=1 - [A2Y087_ORYSI]	1.13558	0.740945	1.22993	2.16876	1.22978	0.942574	0.985421	1.2306	2.21267	1.49422
A2Y0K9	Putative uncharacterized protein OS=Oryza sativa subsp. indica GN=OsI_18531 PE=4 SV=1 - [A2Y0K9_ORYSI]	3.07632	1.09121	1.11548	0.0952998	0.0789232	3.17538	1.56708	1.09064	0.594478	0.355448
A2Y0Q1	Putative uncharacterized protein OS=Oryza sativa subsp. indica GN=OsI_18575 PE=3 SV=1 - [A2Y0Q1_ORYSI]	3.01722	1.03499	1.09341	0.876358	0.576256	16.8869	12.883	9.23422	0.533589	5.26916
A2Y0T6	Putative uncharacterized protein OS=Oryza sativa subsp. indica GN=OsI_18618 PE=4 SV=1 - [A2Y0T6_ORYSI]	1.27855	1.48897	1.5546	1.18974	0.644791	1.6137	2.19226	1.68068	1.0124	0.695078
A2Y231	Putative uncharacterized protein OS=Oryza sativa subsp. indica GN=OsI_19063 PE=3 SV=1 - [A2Y231_ORYSI]	3.44315	1.33219	0.761268	0.655847	0.487979	3.43572	1.88027	0.562954	0.455797	0.315687
B8AWS4	Putative uncharacterized protein OS=Oryza sativa subsp. indica GN=OsI_21014 PE=4 SV=1 - [B8AWS4_ORYSI]	2.22836	1.20225	1.07525	1.04152	0.0126195	8.09959	5.28241	0.879538	3.56186	2.81413
A2Y8E0	Putative uncharacterized protein OS=Oryza sativa subsp. indica GN=OsI_21320 PE=4 SV=1 - [A2Y8E0_ORYSI]	3.7953	1.04373	0.897912	0.436324	0.0471932	2.95441	1.77179	0.680854	0.430099	0.193869
B8B3F3	Putative uncharacterized protein OS=Oryza sativa subsp. indica GN=OsI_21858 PE=4 SV=1 - [B8B3F3_ORYSI]	1.35983	1.31778	1.52566	1.0133	0.72616	1.23354	2.07872	1.55089	1.10722	0.569818
A2YEJ1	Putative uncharacterized protein OS=Oryza sativa subsp. indica GN=OsI_23533 PE=4 SV=1 - [A2YEJ1_ORYSI]	0.102871	0.768473	1.81777	1.79921	1.22763	1.61315	1.24363	1.49953	1.21417	0.743897
A2YEZ8	Putative uncharacterized protein OS=Oryza sativa subsp. indica GN=OsI_23694 PE=4 SV=1 - [A2YEZ8_ORYSI]	4.1488	0.950066	0.664465	0.492949	0.357449	1.95631	0.97614	0.0942576	0.717698	0.568053
A2YJF9	Putative uncharacterized protein OS=Oryza sativa subsp. indica GN=OsI_25368 PE=4 SV=1 - [A2YJF9_ORYSI]	0.980973	0.727297	1.63195	1.87633	1.1625	1.27267	1.20883	1.34813	1.56979	1.19796
A2YMN1	Putative uncharacterized protein OS=Oryza sativa subsp. indica GN=OsI_26482 PE=4 SV=1 - [A2YMN1_ORYSI]	0.179581	0.910565	1.10566	0.130763	0.587477	1.73996	0.97614	0.973925	0.980973	0.987718
A2YQV0	Putative uncharacterized protein OS=Oryza sativa subsp. indica GN=OsI_27675 PE=4 SV=1 - [A2YQV0_ORYSI]	0.918692	0.622845	1.32471	2.56538	1.51046	0.820513	0.719386	1.22969	2.52579	1.3821
A2YS16	Putative uncharacterized protein OS=Oryza sativa subsp. indica GN=OsI_28114 PE=4 SV=1 - [A2YS16_ORYSI]	4.06498	0.862535	0.640587	0.492252	0.321724	3.79538	1.35355	0.527464	0.55449	0.295814
A2YTB2	Putative uncharacterized protein OS=Oryza sativa subsp. indica GN=OsI_28556 PE=4 SV=1 - [A2YTB2_ORYSI]	1.10198	0.613004	2.79566	1.64046	0.952837	3.02601	1.6636	1.00248	0.875024	0.529358
A2YTZ6	Putative uncharacterized protein OS=Oryza sativa subsp. indica GN=OsI_28805 PE=4 SV=1 - [A2YTZ6_ORYSI]	1.26856	0.656631	1.26288	2.32157	1.4835	0.975301	0.97614	0.973925	1.54254	0.987718
A2YUN0	Putative uncharacterized protein OS=Oryza sativa subsp. indica GN=OsI_29036 PE=4 SV=1 - [A2YUN0_ORYSI]	2.42218	1.16946	1.28507	0.525737	0.34865	2.67111	1.79468	1.11465	0.73897	0.508663
B8B9C5	Putative uncharacterized protein OS=Oryza sativa subsp. indica GN=OsI_30129 PE=4 SV=1 - [B8B9C5_ORYSI]	1.43545	1.12682	1.54792	1.36098	0.958967	1.15979	1.53627	1.58324	1.44381	1.02275
A2YY23	Putative uncharacterized protein OS=Oryza sativa subsp. indica GN=OsI_30244 PE=4 SV=1 - [A2YY23_ORYSI]	1.79365	0.987718	0.983548	0.97614	0.0986877	1.84675	1.15999	0.862458	0.822452	0.632773
A2Z057	Putative uncharacterized protein OS=Oryza sativa subsp. indica GN=OsI_30986 PE=4 SV=1 - [A2Z057_ORYSI]	2.99317	1.35462	11.4817	0.659802	0.458323	2.76919	2.03083	1.05572	0.696919	0.294201
B8BCN7	Putative uncharacterized protein OS=Oryza sativa subsp. indica GN=OsI_31715 PE=4 SV=1 - [B8BCN7_ORYSI]	1.53316	1.05148	0.971804	0.911677	0.0986877	3.27357	1.60694	1.07675	1.06321	0.681991
A2Z2F5	Putative uncharacterized protein OS=Oryza sativa subsp. indica GN=OsI_31791 PE=4 SV=1 - [A2Z2F5_ORYSI]	4.68444	0.897316	0.556903	0.487604	0.263986	4.34323	1.22752	0.392174	0.365486	0.164172
A2Z2I6	Putative uncharacterized protein OS=Oryza sativa subsp. indica GN=OsI_31824 PE=4 SV=1 - [A2Z2I6_ORYSI]	3.36694	1.12361	0.859653	0.401331	0.152255	3.30074	1.92248	0.808746	0.596662	0.389546
A2Z2T2	Putative uncharacterized protein OS=Oryza sativa subsp. indica GN=OsI_31927 PE=4 SV=1 - [A2Z2T2_ORYSI]	0.769891	0.657449	1.97897	1.93087	1.12463	1.37474	0.999316	1.63437	1.39086	1.16025
B8BDL9	Putative uncharacterized protein OS=Oryza sativa subsp. indica GN=OsI_32101 PE=4 SV=1 - [B8BDL9_ORYSI]	1.68023	1.22349	1.19298	1.03783	0.671001	39.5129	27.7817	0.878577	14.8463	11.9259
A2ZFQ3	Putative uncharacterized protein OS=Oryza sativa subsp. indica GN=OsI_36607 PE=4 SV=1 - [A2ZFQ3_ORYSI]	1.27404	0.775131	1.464	1.82547	0.816547	0.973623	0.961252	1.4678	1.59685	0.774874
B9F7Q4	Putative uncharacterized protein OS=Oryza sativa subsp. japonica GN=OsJ_10415 PE=4 SV=1 - [B9F7Q4_ORYSJ]	3.26251	0.978675	0.907908	0.642343	0.422528	16.7336	1.57525	0.8012	0.756043	0.285403
A3AI97	Putative uncharacterized protein OS=Oryza sativa subsp. japonica GN=OsJ_10966 PE=4 SV=1 - [A3AI97_ORYSJ]	3.79743	0.907669	0.838308	0.619982	0.483286	3.90122	9.87998	0.973925	9.90441	0.987718
A3AL33	Putative uncharacterized protein OS=Oryza sativa subsp. japonica GN=OsJ_11988 PE=4 SV=1 - [A3AL33_ORYSJ]	2.20599	1.22175	1.00799	1.20274	0.0803379	9.86724	0.97614	0.973925	0.980973	0.987718
B9FB88	Putative uncharacterized protein OS=Oryza sativa subsp. japonica GN=OsJ_12383 PE=4 SV=1 - [B9FB88_ORYSJ]	3.07499	1.17251	1.03666	0.895167	0.637366	1.75035	1.21139	0.0999182	0.782237	0.987718
B9FDF9	Putative uncharacterized protein OS=Oryza sativa subsp. japonica GN=OsJ_13628 PE=4 SV=1 - [B9FDF9_ORYSJ]	2.27484	1.24743	1.21364	0.83815	0.648187	1.57235	1.60641	10.3308	0.974536	0.746848
A3AUG3	Putative uncharacterized protein OS=Oryza sativa subsp. japonica GN=OsJ_15029 PE=4 SV=1 - [A3AUG3_ORYSJ]	3.05267	0.987718	0.91514	0.745397	0.414223	3.79304	1.53898	0.713548	0.463708	0.152866
A3AWW6	Putative uncharacterized protein OS=Oryza sativa subsp. japonica GN=OsJ_15961 PE=4 SV=1 - [A3AWW6_ORYSJ]	0.64988	0.0621205	0.992092	2.75517	1.93721	0.0986724	0.97614	0.94049	0.980973	0.099384
A3BFP4	Putative uncharacterized protein OS=Oryza sativa subsp. japonica GN=OsJ_22760 PE=4 SV=1 - [A3BFP4_ORYSJ]	3.5454	1.26854	0.848269	0.684858	0.0731646	2.96493	1.6791	0.898679	0.980973	0.575618
B9FWE4	Putative uncharacterized protein OS=Oryza sativa subsp. japonica GN=OsJ_23697 PE=3 SV=1 - [B9FWE4_ORYSJ]	0.970651	0.613151	2.56557	1.67489	1.04353	3.1953	1.762	0.789645	0.639081	0.540311
A3BL40	Putative uncharacterized protein OS=Oryza sativa subsp. japonica GN=OsJ_24721 PE=4 SV=1 - [A3BL40_ORYSJ]	3.49254	1.20392	1.11954	0.639169	0.421047	16.9583	1.65112	9.90878	0.825675	0.418972
A3BM67	Putative uncharacterized protein OS=Oryza sativa subsp. japonica GN=OsJ_25127 PE=4 SV=1 - [A3BM67_ORYSJ]	3.18524	1.51421	0.610936	0.441914	0.280868	2.35187	2.09955	0.803993	0.628447	0.311488
B9G476	Putative uncharacterized protein OS=Oryza sativa subsp. japonica GN=OsJ_29787 PE=4 SV=1 - [B9G476_ORYSJ]	1.53282	0.0845604	0.658278	2.0935	1.85332	1.57858	8.17737	0.611074	0.980973	1.02753
Q75IH8	Putative zinc-finger protein OS=Oryza sativa subsp. japonica GN=P0048F12.2 PE=4 SV=1 - [Q75IH8_ORYSJ]	2.74229	1.24395	1.09687	0.826982	0.64183	16.9107	1.72235	1.04377	0.80322	0.413187
A2XPT6	Pyruvate dehydrogenase E1 component subunit alpha OS=Oryza sativa subsp. indica GN=OsI_14647 PE=4 SV=1 - [A2XPT6_ORYSI]	3.23739	1.14045	1.11795	0.760002	0.513149	9.86724	0.97614	1.39489	9.90441	9.9384
P40393	Ras-related protein RIC2 OS=Oryza sativa subsp. japonica GN=RIC2 PE=2 SV=2 - [RIC2_ORYSJ]	2.94075	0.879082	1.15224	1.40594	0.972021	1.35812	0.992073	0.685708	1.05838	0.810475
I1NW54	Reticulon-like protein OS=Oryza glaberrima PE=4 SV=1 - [I1NW54_ORYGL]	0.980973	0.987718	0.973623	0.97614	0.973925	1.35244	0.121287	0.0979007	1.37177	0.642964
I1PXG4	Reticulon-like protein OS=Oryza glaberrima PE=4 SV=1 - [I1PXG4_ORYGL]	3.04314	1.02161	0.385504	0.420279	0.179841	3.18138	1.74111	0.836326	0.612959	0.353186
G4NGI1	Retinol dehydrogenase 8 OS=Magnaporthe oryzae (strain 70-15 / ATCC MYA-4617 / FGSC 8958) GN=MGG_04304 PE=3 SV=1 - [G4NGI1_MAGO7]	3.88901	1.0744	0.878922	0.538085	0.01	3.12184	1.34603	0.0836458	0.627558	0.367985
Q01881	Seed allergenic protein RA5 OS=Oryza sativa subsp. japonica GN=RA5 PE=1 SV=2 - [RA05_ORYSJ]	1.32797	0.969819	1.5631	1.64975	1.22505	0.935351	1.23027	1.57433	1.77165	1.27577
B7SDG9	Seed allergenic protein RAG2 OS=Oryza sativa subsp. japonica PE=2 SV=1 - [B7SDG9_ORYSJ]	1.7217	0.857848	1.40361	1.3551	0.866337	0.638306	0.89638	1.47875	1.70771	0.97853
P52712	Serine carboxypeptidase-like OS=Oryza sativa subsp. japonica GN=CBP31 PE=2 SV=2 - [CBPX_ORYSJ]	3.43721	0.931577	1.08549	1.17915	0.531409	100		0.973925	0.30586	85.317
B7E588	Serine hydroxymethyltransferase OS=Oryza sativa subsp. japonica PE=2 SV=1 - [B7E588_ORYSJ]	11.7689	4.63166	0.861121	2.2872	1.71267	3.08243	1.85689	0.813639	0.728745	0.454703
Q2QM88	SRP40, C-terminal domain containing protein, expressed OS=Oryza sativa subsp. japonica GN=LOC_Os12g41930 PE=4 SV=2 - [Q2QM88_ORYSJ]	3.39622	1.19601	0.68151	0.502388	0.432493	3.00236	1.20417	0.428053	0.310715	0.0919613
A1YQH8	Starch-branching enzyme I OS=Oryza sativa subsp. japonica PE=2 SV=1 - [A1YQH8_ORYSJ]	1.16569	1.14751	1.66416	1.33748	0.903949	1.12284	1.65506	1.42822	1.28494	0.917741
Q10LP5	Sucrose synthase 4 OS=Oryza sativa subsp. japonica GN=SUS4 PE=2 SV=1 - [SUS4_ORYSJ]	1.34275	0.950078	1.69392	1.51968	1.14105	1.12547	1.41949	1.15507	1.28519	0.864235
Q10L24	Terpene synthase family, metal binding domain containing protein, expressed OS=Oryza sativa subsp. japonica GN=LOC_Os03g24690 PE=4 SV=1 - [Q10L24_ORYSJ]	36.7592	0.63517	29.735	0.673083	13.9048	1.56599	1.53792	1.56811	1.74178	0.707867
I1P3J8	Thioredoxin reductase OS=Oryza glaberrima PE=3 SV=1 - [I1P3J8_ORYGL]	2.02942	1.58929	0.973613	0.876635	0.906053	3.01695	2.82252	2.62052	1.1965	1.92559
P28752	Tubulin alpha-1 chain OS=Oryza sativa subsp. japonica GN=TUBA1 PE=1 SV=1 - [TBA1_ORYSJ]	0.929436	0.613946	3.14604	1.80709	1.02834	2.62463	1.62875	1.00945	1.2323	0.790035
Q43594	Tubulin beta-1 chain OS=Oryza sativa subsp. japonica GN=TUBB1 PE=2 SV=2 - [TBB1_ORYSJ]	4.19385	0.962057	0.438106	0.307942	0.11496	3.83612	1.80504	0.794552	0.667754	0.402445
Q40665	Tubulin beta-3 chain OS=Oryza sativa subsp. japonica GN=TUBB3 PE=1 SV=2 - [TBB3_ORYSJ]	3.5489	1.15718	0.912334	0.49857	0.346758	3.68257	1.84794	0.729916	0.515916	0.251595
I1P6G8	Uncharacterized protein (Fragment) OS=Oryza glaberrima PE=3 SV=1 - [I1P6G8_ORYGL]	3.20716	0.1147	0.11162	1.10573	0.548398	2.77313	1.72374	0.787052	0.794121	0.430012
I1P3L4	Uncharacterized protein (Fragment) OS=Oryza glaberrima PE=4 SV=1 - [I1P3L4_ORYGL]	0.933877	1.02088	1.29312	1.34824	1.20531	1.02508	1.6293	1.07596	1.44744	0.986278
I1Q7Q4	Uncharacterized protein (Fragment) OS=Oryza glaberrima PE=4 SV=1 - [I1Q7Q4_ORYGL]	3.8691	0.919538	0.0159626	0.351436	0.256863	2.24138	1.52182	0.84596	0.498064	0.288508
I1R0V4	Uncharacterized protein (Fragment) OS=Oryza glaberrima PE=4 SV=1 - [I1R0V4_ORYGL]	1.64072	1.82692	10.7569	9.86594	6.81017	1.52319	1.30324	1.00773	0.980973	0.807388
I1R962	Uncharacterized protein (Fragment) OS=Oryza glaberrima PE=4 SV=1 - [I1R962_ORYGL]	3.78462	0.887396	0.805991	0.779802	0.453761	0.973623	0.97614	0.884199	0.980973	9.9384
I1NP13	Uncharacterized protein OS=Oryza glaberrima PE=3 SV=1 - [I1NP13_ORYGL]	2.09924	0.858457	1.16766	1.53796	1.10075	1.96346	1.31495	0.935803	1.25502	0.739496
I1NQE8	Uncharacterized protein OS=Oryza glaberrima PE=3 SV=1 - [I1NQE8_ORYGL]	1.14875	1.19839	1.7548	1.41269	0.982118	1.30822	1.97922	1.63635	1.215	0.897523
I1NRW1	Uncharacterized protein OS=Oryza glaberrima PE=3 SV=1 - [I1NRW1_ORYGL]	2.74594	1.01456	1.02492	1.19934	0.847653	0.973623	0.97614	0.638919	0.980973	0.987718
I1NYC8	Uncharacterized protein OS=Oryza glaberrima PE=3 SV=1 - [I1NYC8_ORYGL]	1.39398	0.860254	1.53878	1.63687	1.05693	1.7926	1.35267	1.22529	1.11091	0.79883
I1P4G4	Uncharacterized protein OS=Oryza glaberrima PE=3 SV=1 - [I1P4G4_ORYGL]	3.93453	0.538658	0.495354	0.839559	0.594154	1.84734	0.968896	0.784814	1.05519	0.962071
I1PY08	Uncharacterized protein OS=Oryza glaberrima PE=3 SV=1 - [I1PY08_ORYGL]	1.51604	0.952296	1.45467	1.24707	0.641666	1.26379	1.36844	1.27625	1.28211	0.399469
I1Q170	Uncharacterized protein OS=Oryza glaberrima PE=3 SV=1 - [I1Q170_ORYGL]	2.99365	1.56821	1.05377	0.94963	0.63643	3.11821	1.65329	0.0988922	0.741491	0.441735
I1NPZ0	Uncharacterized protein OS=Oryza glaberrima PE=4 SV=1 - [I1NPZ0_ORYGL]	1.18741	1.30684	1.85776	1.29132	0.671577	0.851336	1.36346	1.34374	1.16945	0.763776
I1P3I9	Uncharacterized protein OS=Oryza glaberrima PE=4 SV=1 - [I1P3I9_ORYGL]	3.03093	1.2207	1.05461	0.652156	0.39702	2.82428	1.73113	0.767965	0.413225	0.200335
I1P7S6	Uncharacterized protein OS=Oryza glaberrima PE=4 SV=1 - [I1P7S6_ORYGL]	1.47551	0.935257	1.09698	1.16117	1.01377	0.906821	0.708156	0.965493	1.80199	2.05429
I1P8J0	Uncharacterized protein OS=Oryza glaberrima PE=4 SV=1 - [I1P8J0_ORYGL]	0.980973	0.69106	1.43624	2.32703	1.29715	0.86454	0.960505	1.28125	2.19933	1.07414
I1PE38	Uncharacterized protein OS=Oryza glaberrima PE=4 SV=1 - [I1PE38_ORYGL]	0.839813	0.551921	1.22634	2.55741	1.5392	0.973623	0.882802	1.17072	2.12213	1.23678
I1PMN2	Uncharacterized protein OS=Oryza glaberrima PE=4 SV=1 - [I1PMN2_ORYGL]	3.44556	1.12061	0.991889	0.79009	0.485888	2.95989	9.22986	5.70478	4.67474	2.67483
I1PMY6	Uncharacterized protein OS=Oryza glaberrima PE=4 SV=1 - [I1PMY6_ORYGL]	0.824671	0.609845	1.40691	2.23046	1.53288	0.973623	0.97614	0.973925	0.980973	0.987718
I1PPS7	Uncharacterized protein OS=Oryza glaberrima PE=4 SV=1 - [I1PPS7_ORYGL]	0.0323739	0.750479	1.23253	1.85958	1.62047	1.14395	1.08707	0.962464	1.44029	0.987718
I1PR39	Uncharacterized protein OS=Oryza glaberrima PE=4 SV=1 - [I1PR39_ORYGL]	1.94447	0.883344	1.38248	1.73123	0.841273	1.77849	1.30108	1.32573	1.36505	0.737288
I1PUY0	Uncharacterized protein OS=Oryza glaberrima PE=4 SV=1 - [I1PUY0_ORYGL]	1.21225	0.703563	1.63028	1.07097	0.814115	2.06159	1.1616	0.714144	0.700027	0.544299
I1PWZ3	Uncharacterized protein OS=Oryza glaberrima PE=4 SV=1 - [I1PWZ3_ORYGL]	1.04228	1.06249	1.71598	1.56151	1.0858	0.738794	1.62716	1.78196	1.40737	0.987718
I1Q0S0	Uncharacterized protein OS=Oryza glaberrima PE=4 SV=1 - [I1Q0S0_ORYGL]	1.5359	0.805062	1.50369	2.2045	1.29393	0.973623	0.97614	0.973925	1.34319	0.987718
I1Q2K3	Uncharacterized protein OS=Oryza glaberrima PE=4 SV=1 - [I1Q2K3_ORYGL]	0.748108	1.04828	2.61034	1.41306	0.639406	0.935662	1.53609	2.12171	1.18941	0.650765
I1Q8Y6	Uncharacterized protein OS=Oryza glaberrima PE=4 SV=1 - [I1Q8Y6_ORYGL]	0.55616	0.993015	3.18996	1.27588	0.700902	0.616889	1.54385	2.78171	1.1063	0.667238
I1QB85	Uncharacterized protein OS=Oryza glaberrima PE=4 SV=1 - [I1QB85_ORYGL]	2.71717	0.870195	0.755158	0.712529	0.464439	9.86724	9.87998	9.21509	9.90441	9.9384
I1QCJ2	Uncharacterized protein OS=Oryza glaberrima PE=4 SV=1 - [I1QCJ2_ORYGL]	1.28692	0.85533	1.40772	1.79919	1.17386	0.526972	1.15044	1.25637	2.09823	1.14978
I1QG82	Uncharacterized protein OS=Oryza glaberrima PE=4 SV=1 - [I1QG82_ORYGL]	1.0637	1.33037	1.3552	2.04145	0.999433	0.878131	2.10258	1.39795	1.99498	1.01425
I1QPZ1	Uncharacterized protein OS=Oryza glaberrima PE=4 SV=1 - [I1QPZ1_ORYGL]	0.888776	0.607725	3.02288	1.812	1.03491	3.31486	1.64396	0.973925	0.697275	0.581646
I1R927	Uncharacterized protein OS=Oryza glaberrima PE=4 SV=1 - [I1R927_ORYGL]	1.43458	0.941138	1.43209	1.52902	1.16045	9.86724	9.87998	0.973925	0.980973	0.987718
B8BH96	Uncharacterized protein OS=Oryza sativa subsp. indica GN=OsI_33888 PE=3 SV=1 - [B8BH96_ORYSI]	2.95893	0.95184	0.909247	0.841763	0.596309	3.22343	1.72685	0.112999	0.724262	0.474368
A2Z898	Uncharacterized protein OS=Oryza sativa subsp. indica GN=OsI_33937 PE=4 SV=1 - [A2Z898_ORYSI]	1.42609	0.864846	1.17518	1.31187	1.04889	1.00016	0.89437	1.12346	1.52545	0.983575
B8BHR8	Uncharacterized protein OS=Oryza sativa subsp. indica GN=OsI_34243 PE=4 SV=1 - [B8BHR8_ORYSI]	1.82331	1.03794	1.21131	1.12667	0.592577	1.13883	0.930471	1.11962	2.1006	0.14587
A2Z9V2	Uncharacterized protein OS=Oryza sativa subsp. indica GN=OsI_34513 PE=4 SV=1 - [A2Z9V2_ORYSI]	2.17485	1.05102	1.10246	0.804364	0.118305	2.21483	1.67081	0.864178	0.820981	0.3775
Q2F937	Uncharacterized protein OS=Oryza sativa subsp. japonica GN=orf25 PE=4 SV=1 - [Q2F937_ORYSJ]	3.4764	1.07315	0.823779	0.968036	0.789086	0.551716	0.97614	0.973925	0.749442	7.35216
B9ETM5	Uncharacterized protein OS=Oryza sativa subsp. japonica GN=OsJ_00733 PE=4 SV=1 - [B9ETM5_ORYSJ]	3.2399	0.936075	1.0498	0.816537	0.533594	9.86724	9.87998	0.973925	9.90441	9.48594
B9EWV6	Uncharacterized protein OS=Oryza sativa subsp. japonica GN=OsJ_01847 PE=3 SV=1 - [B9EWV6_ORYSJ]	4.03251	1.1674	0.753878	0.463522	0.259586	0.141171	0.164396	0.164023	0.749279	0.711932
B9ETU6	Uncharacterized protein OS=Oryza sativa subsp. japonica GN=OsJ_03840 PE=4 SV=1 - [B9ETU6_ORYSJ]	2.11261	0.720216	1.30601	0.632281	0.624869	2.29912	2.08413	1.27185	0.870141	0.536003
Q10L70	Villin-3, putative, expressed OS=Oryza sativa subsp. japonica GN=LOC_Os03g24220 PE=4 SV=1 - [Q10L70_ORYSJ]	2.84824	0.909878	0.879977	0.725733	0.413131	3.17199	1.12381	0.94785	0.621695	44.3715
Q40709	WSI18 protein induced by water stress OS=Oryza sativa subsp. japonica PE=2 SV=1 - [Q40709_ORYSJ]	0.940515	0.608807	1.13388	2.28348	1.93881	0.805894	0.644724	1.06262	2.35334	1.68759
